# Supplementary material for: Metabolic Engineering of Escherichia coli for High-Level Production of (R)-Acetoin from Low-Cost Raw Materials
Source: Microorganisms. 2023 Jan 13;11(1):203. doi: 10.3390/microorganisms11010203 (PMC9867144; doi:10.3390/microorganisms11010203)
Supplement: Supplementary file 1 [file microorganisms-11-00203-s001.zip]

Archive with 1 entries (1 files):
- microorganisms-2075643-supplementary.pdf
